# Supplementary material for: SQUID: transcriptomic structural variation detection from RNA-seq
Source: Genome Biol. 2018 Apr 12;19:52. doi: 10.1186/s13059-018-1421-5 (PMC5896115; doi:10.1186/s13059-018-1421-5)
Supplement: Supplementary file 2 — Precision and sensitivity table for simulated data with different read lengths and fragment lengths. (TSV 7.43 KB) [file 13059_2018_1421_MOESM2_ESM.tsv]

# SVscale	replicate	fragment length	read length	SQUID	LUMPY	DELLY2+STAR	DELLY2+BWA	TransABySS+MUMMER
# performance of each method is shown in precision/sensitivity pair
200	1	250	51	0.811594/0.629213	0.074419/0.179775	0.023188/0.388350	0.043557/0.539326	0.065180/0.380000
200	1	250	76	0.802817/0.508929	0.016571/0.616071	0.181818/0.071429	0.010452/0.625000	0.090361/0.450000
200	1	250	100	0.897059/0.598039	0.146751/0.686275	0.492537/0.317308	0.023525/0.676471	0.102273/0.540000
200	1	350	51	0.430556/0.271930	0.176471/0.236842	0.010173/0.236842	0.025063/0.263158	0.083164/0.410000
200	1	350	76	0.756410/0.584158	0.014560/0.653465	0.006247/0.356436	0.006413/0.495050	0.105973/0.520000
200	1	350	100	0.797101/0.611111	0.095092/0.688889	0.279412/0.422222	0.012898/0.566667	0.083333/0.420000
200	2	250	51	0.670330/0.635417	0.213953/0.479167	0.013303/0.435185	0.027895/0.552083	0.068111/0.494118
200	2	250	76	0.734177/0.617021	0.011822/0.617021	0.007684/0.423077	0.006923/0.606383	0.054226/0.400000
200	2	250	100	0.867647/0.655556	0.071050/0.744444	0.366071/0.405941	0.013511/0.688889	0.070957/0.494118
200	2	350	51	0.632911/0.510204	0.193182/0.346939	0.006392/0.326531	0.018655/0.336735	0.076772/0.435294
200	2	350	76	0.688312/0.588889	0.013598/0.700000	0.004960/0.388889	0.005355/0.533333	0.073043/0.494118
200	2	350	100	0.736111/0.576087	0.058116/0.630435	0.173077/0.391304	0.008632/0.510870	0.065934/0.423529
200	3	250	51	0.686275/0.729167	0.138889/0.416667	0.009561/0.500000	0.022480/0.645833	0.062756/0.597403
200	3	250	76	0.696970/0.704082	0.014065/0.714286	0.007292/0.453704	0.006745/0.663265	0.063005/0.506494
200	3	250	100	0.734177/0.716049	0.054077/0.777778	0.333333/0.437500	0.010180/0.703704	0.070934/0.532468
200	3	350	51	0.520000/0.443182	0.143750/0.261364	0.002816/0.250000	0.013699/0.352273	0.072805/0.441558
200	3	350	76	0.671233/0.604938	0.010984/0.641975	0.003908/0.382716	0.004111/0.481481	0.070352/0.545455
200	3	350	100	0.782609/0.675000	0.042880/0.662500	0.134921/0.425000	0.008758/0.700000	0.080247/0.506494
200	4	250	51	0.650000/0.669118	0.165242/0.426471	0.009823/0.503356	0.023600/0.595588	0.066333/0.546392
200	4	250	76	0.652482/0.779661	0.016070/0.822034	0.009742/0.514925	0.009109/0.779661	0.074074/0.536082
200	4	250	100	0.805556/0.731092	0.063699/0.781513	0.318182/0.437500	0.014777/0.798319	0.081081/0.577320
200	4	350	51	0.540541/0.480000	0.176471/0.288000	0.002632/0.224000	0.014089/0.336000	0.059441/0.350515
200	4	350	76	0.757282/0.735849	0.014695/0.716981	0.005836/0.471698	0.005816/0.547170	0.100733/0.567010
200	4	350	100	0.792453/0.756757	0.053247/0.738739	0.133880/0.423423	0.009571/0.621622	0.087591/0.494845
500	1	250	51	0.772059/0.530303	0.265116/0.287879	0.043746/0.349776	0.075821/0.454545	0.125217/0.382979
500	1	250	76	0.753731/0.564246	0.027705/0.653631	0.018003/0.422680	0.017292/0.636872	0.131448/0.420213
500	1	250	100	0.909910/0.687075	0.231225/0.795918	0.644860/0.366120	0.035866/0.734694	0.135472/0.404255
500	1	350	51	0.601626/0.359223	0.175879/0.169903	0.017931/0.233010	0.042697/0.276699	0.120567/0.361702
500	1	350	76	0.777778/0.526882	0.023102/0.580645	0.008802/0.263441	0.009462/0.381720	0.117264/0.382979
500	1	350	100	0.887850/0.572289	0.172012/0.710843	0.487500/0.457831	0.024390/0.578313	0.120000/0.382979
500	2	250	51	0.737864/0.596078	0.230061/0.294118	0.029207/0.409420	0.060292/0.501961	0.142458/0.485577
500	2	250	76	0.861446/0.624454	0.029693/0.676856	0.018957/0.433071	0.017624/0.633188	0.148907/0.514423
500	2	250	100	0.924528/0.625532	0.179688/0.685106	0.474747/0.357414	0.034197/0.685106	0.169466/0.533654
500	2	350	51	0.660606/0.473913	0.273128/0.269565	0.009819/0.226087	0.031909/0.269565	0.150171/0.423077
500	2	350	76	0.746193/0.620253	0.029382/0.620253	0.014511/0.426160	0.012292/0.464135	0.162119/0.485577
500	2	350	100	0.854430/0.608108	0.122500/0.662162	0.284746/0.378378	0.019894/0.513514	0.166917/0.533654
500	3	250	51	0.743802/0.606061	0.286472/0.363636	0.025422/0.462236	0.059868/0.606061	0.154977/0.580508
500	3	250	76	0.809129/0.686620	0.035872/0.686620	0.021884/0.462733	0.020656/0.700704	0.165854/0.576271
500	3	250	100	0.872727/0.695652	0.162879/0.778986	0.464286/0.431894	0.034918/0.731884	0.185473/0.605932
500	3	350	51	0.614754/0.520833	0.275472/0.253472	0.010726/0.298611	0.040000/0.361111	0.190332/0.533898
500	3	350	76	0.790244/0.630350	0.034359/0.669261	0.014277/0.424125	0.014090/0.529183	0.172603/0.533898
500	3	350	100	0.865217/0.721014	0.134309/0.731884	0.307506/0.452899	0.026574/0.641304	0.195089/0.605932
500	4	250	51	0.645914/0.584507	0.138996/0.253521	0.015511/0.404605	0.039463/0.500000	0.133333/0.469565
500	4	250	76	0.734940/0.667883	0.031010/0.649635	0.017027/0.432886	0.016153/0.635036	0.153453/0.521739
500	4	250	100	0.841410/0.702206	0.135135/0.750000	0.424603/0.351171	0.029941/0.720588	0.159363/0.517391
500	4	350	51	0.520930/0.416357	0.187970/0.185874	0.004295/0.167286	0.021357/0.230483	0.131313/0.339130
500	4	350	76	0.687805/0.589958	0.027740/0.594142	0.010069/0.334728	0.009762/0.405858	0.159129/0.413043
500	4	350	100	0.780749/0.643172	0.106160/0.713656	0.170626/0.348018	0.017558/0.577093	0.164404/0.465217
800	1	250	51	0.753472/0.494305	0.390836/0.330296	0.087464/0.364008	0.133195/0.435080	0.252874/0.379085
800	1	250	76	0.863309/0.542986	0.065295/0.617647	0.037925/0.389474	0.034974/0.549774	0.265985/0.448802
800	1	250	100	0.939850/0.560538	0.371871/0.699552	0.608856/0.345188	0.082064/0.647982	0.274026/0.455338
800	1	350	51	0.567073/0.413333	0.283544/0.248889	0.043653/0.284444	0.074882/0.273333	0.250000/0.385621
800	1	350	76	0.767361/0.516355	0.053537/0.581776	0.026644/0.369159	0.022548/0.422897	0.249653/0.392157
800	1	350	100	0.876494/0.528846	0.262963/0.682692	0.416201/0.358173	0.046930/0.514423	0.266030/0.422658
800	2	250	51	0.699670/0.553525	0.325416/0.357702	0.040856/0.406863	0.081058/0.490862	0.175294/0.462733
800	2	250	76	0.805195/0.654354	0.049737/0.646438	0.029237/0.440098	0.027692/0.633245	0.185355/0.496894
800	2	250	100	0.899598/0.602151	0.235652/0.725806	0.458042/0.311275	0.052600/0.685484	0.207692/0.503106
800	2	350	51	0.601562/0.402089	0.264368/0.240209	0.016763/0.219321	0.053622/0.281984	0.174107/0.360248
800	2	350	76	0.741135/0.572603	0.042256/0.589041	0.019809/0.375342	0.017997/0.452055	0.203390/0.478261
800	2	350	100	0.841379/0.640420	0.181435/0.677165	0.386935/0.398950	0.036320/0.551181	0.213750/0.531056
800	3	250	51	0.694960/0.570806	0.290265/0.357298	0.032880/0.390977	0.074271/0.516340	0.197906/0.484615
800	3	250	76	0.794521/0.637363	0.053969/0.676923	0.034341/0.379507	0.031142/0.635165	0.204521/0.487179
800	3	250	100	0.798851/0.551587	0.205536/0.589286	0.507653/0.394841	0.055060/0.648810	0.218646/0.505128
800	3	350	51	0.570093/0.450739	0.257373/0.236453	0.010830/0.219212	0.048808/0.317734	0.237892/0.428205
800	3	350	76	0.756233/0.619048	0.051815/0.621315	0.021055/0.390023	0.022253/0.473923	0.225731/0.492308
800	3	350	100	0.825073/0.653580	0.192517/0.736721	0.311828/0.401848	0.035876/0.584296	0.229527/0.505128
800	4	250	51	0.690217/0.504970	0.249551/0.276342	0.025966/0.431412	0.064031/0.499006	0.205208/0.497436
800	4	250	76	0.748768/0.610442	0.052805/0.612450	0.032111/0.481928	0.027811/0.598394	0.236186/0.535897
800	4	250	100	0.896848/0.697105	0.198347/0.746102	0.538462/0.458797	0.047204/0.714922	0.243736/0.528205
800	4	350	51	0.610759/0.462830	0.253230/0.235012	0.010016/0.254197	0.038148/0.280576	0.222222/0.379487
800	4	350	76	0.768546/0.644279	0.048529/0.616915	0.020098/0.432836	0.017833/0.447761	0.246396/0.474359
800	4	350	100	0.843658/0.684211	0.163105/0.693780	0.263318/0.409091	0.028415/0.528708	0.253450/0.507692
