# Supplementary material for: SQUID: transcriptomic structural variation detection from RNA-seq
Source: Genome Biol. 2018 Apr 12;19:52. doi: 10.1186/s13059-018-1421-5 (PMC5896115; doi:10.1186/s13059-018-1421-5)
Supplement: Supplementary file 3 — SQUID predictions for the HCC1395 cell line. (TSV 5 KB) [file 13059_2018_1421_MOESM3_ESM.tsv]

# HCC1395
# chrom1	start1	end1	chrom2	start2	end2	name	score	strand1	strand2
6	35754774	35755831	6	35761513	35761689	.	2040	-	+
6	35754563	35755831	6	35761513	35766788	.	2040	-	+
6	35754774	35755831	6	35761513	35766718	.	2040	-	+
19	39116669	39123318	6	46607230	46607405	.	1904	+	+
19	39116669	39123318	6	46607230	46607345	.	1904	+	+
6	30706174	30708087	6	30728958	30736195	.	776	-	+
2	25875462	25896340	2	25913220	25913409	.	656	-	+
2	25875462	25896340	2	25913220	25932241	.	656	-	+
2	160832578	160862161	2	160899223	161159998	.	648	-	+
5	32444367	32444859	5	32451045	32451229	.	592	-	+
10	20588200	20632980	10	21901273	21901380	.	432	-	+
10	20594695	20632980	10	21901273	21901380	.	432	-	+
1	16891301	16891415	1	16893673	16893766	.	416	-	+
14	96807858	96808039	15	91894906	91929347	.	384	-	+
9	85862969	85863141	9	85863220	85863431	.	376	-	+
7	104569859	104570076	7	104731662	104731761	.	360	-	+
7	104561710	104570076	7	104731662	104731761	.	360	-	+
20	30944720	30944857	20	30956815	30956926	.	344	-	+
16	2303384	2303542	4	11375085	11375152	.	328	-	-
10	33486577	33491928	10	33735046	33735172	.	328	-	+
X	117892002	117892205	X	117895099	117895258	.	320	-	+
14	91633560	91633722	9	116519926	116520067	.	264	+	+
15	55916601	55921709	18	56390265	56393565	.	248	-	+
6	101834833	101835137	6	102247589	102250313	.	240	+	+
22	32705821	32705884	22	44642482	44642795	.	216	-	+
1	52039664	52039804	1	52179673	52179751	.	216	-	+
17	40555887	40556136	20	34486014	34486065	.	216	-	+
6	32139073	32139253	6	32209612	32209824	.	192	-	+
4	88957287	88957685	6	20403970	20404063	.	192	-	+
2	63826302	63826426	X	62619652	62619783	.	168	+	+
3	131895125	131895214	7	103006520	103007930	.	168	-	+
2	29217591	29217768	2	29356532	29356683	.	160	-	+
1	40533279	40533389	3	76483856	76483918	.	152	-	+
10	89536077	89536187	10	89628179	89628327	.	152	-	+
9	30689060	30689124	X	135962762	135962898	.	144	-	-
10	60577321	60577482	14	82203826	82203967	.	136	+	-
1	144676872	144676979	1	147917490	147917623	.	136	-	-
2	232302033	232302180	3	57743398	57743576	.	136	+	+
1	143743239	143744276	1	145004782	145013828	.	128	-	-
15	44939949	44939973	17	77911079	77911110	.	128	-	-
12	109887476	109887645	4	157812341	157812385	.	128	+	-
1	44059149	44059298	1	44059697	44059886	.	128	+	+
8	6523422	6564077	8	6566297	6590079	.	128	-	+
7	2883486	2883586	7	2998133	2998265	.	128	-	+
8	115126704	115126773	Y	21152743	21152874	.	120	-	-
9	33135186	33135292	X	129735386	129735610	.	120	-	-
10	32197167	32197322	17	65235548	65239958	.	120	-	-
9	133485340	133487892	9	134269608	134269650	.	120	-	+
16	74920686	74920738	2	217366337	217366598	.	120	+	+
11	55359891	55359914	4	39533862	39534077	.	120	+	+
2	223605195	223637246	2	223725746	223725976	.	112	-	+
1	179042199	179042493	17	11785153	11785205	.	112	+	+
9	34681482	34681634	9	34681850	34681978	.	112	-	+
6	32520615	32520688	6	32546525	32546665	.	104	-	+
2	100024490	100024593	2	100029189	100029413	.	104	-	+
4	76948313	76948365	4	77080461	77080751	.	104	-	+
2	28460068	28460171	2	28616605	28616689	.	104	-	+
10	5591269	5591326	17	43101471	43101633	.	104	+	+
4	95264094	95264270	4	95507558	95507595	.	96	-	+
17	30439242	30439318	17	80577611	80583341	.	96	-	+
20	13610580	13610800	20	14518918	14519078	.	96	-	+
8	57905757	57905859	8	62412013	62412190	.	96	-	-
7	14371915	14371935	7	94060359	94060423	.	96	+	-
3	33099511	33099708	3	38917094	38917219	.	88	-	-
14	75410993	75411139	16	10215184	10215384	.	88	-	-
14	24404245	24404350	14	24572226	24572403	.	88	-	+
1	157952340	157952675	1	169126496	169130578	.	88	-	-
1	36068356	36068540	3	40503733	40504134	.	88	-	+
3	131895125	131895214	7	103007930	103008063	.	80	+	-
16	30688648	30688706	7	139877864	139878018	.	80	+	+
13	49581538	49581662	7	75103969	75104149	.	72	+	-
19	51012640	51012819	19	51012955	51013028	.	72	-	+
10	22170826	22170909	6	44267971	44268175	.	72	-	-
1	1586817	1586938	1	1650773	1650906	.	72	-	+
16	34391896	34392036	16	34757582	34757713	.	72	+	+
X	148610965	148614427	X	149115448	149115543	.	72	+	+
22	50934133	50934156	7	100740615	100740945	.	72	+	+
12	7250869	7251043	2	114083827	114083884	.	72	-	-
16	58700254	58700414	18	37543465	37543520	.	72	-	+
7	45022882	45023339	7	139820532	139820557	.	64	+	-
11	62549249	62549279	4	76678653	76678726	.	64	-	-
18	42543705	42543759	5	10280290	10280455	.	64	-	-
1	84946638	84946696	6	89559473	89563484	.	56	-	-
14	61909828	61909910	14	62037158	62037478	.	56	-	+
6	32552002	32552155	6	32632640	32632698	.	56	-	+
16	30914599	30965596	16	31091605	31091714	.	56	-	+
1	148932822	148932920	2	91805989	91806180	.	56	+	+
6	111623462	111623620	6	111623982	111628378	.	48	-	+
7	130295823	130295852	X	133081709	133081731	.	48	-	-
10	32108502	32125899	17	65235349	65239958	.	48	-	-
2	181737945	181738170	3	72978262	72978396	.	48	-	-
15	32930529	32930710	15	32983964	32988307	.	32	-	+
20	60955639	60962112	20	60970140	60970245	.	24	-	+
13	97549188	97549244	7	138707763	138729805	.	16	+	-
10	5591269	5591326	17	43101633	43181076	.	16	-	-
10	60047581	60128610	2	20026486	20026582	.	8	-	+
6	29974576	30002875	6	31240359	31248154	.	8	-	-
3	72842228	72971351	3	80280147	80285558	.	8	-	+
1	36038785	36067596	1	109619376	109619427	.	8	+	+
16	2303133	2303384	4	11375085	11375152	.	8	+	+
1	121107151	121107218	1	144053505	144053530	.	8	-	+
