# Supplementary material for: SQUID: transcriptomic structural variation detection from RNA-seq
Source: Genome Biol. 2018 Apr 12;19:52. doi: 10.1186/s13059-018-1421-5 (PMC5896115; doi:10.1186/s13059-018-1421-5)
Supplement: Supplementary file 4 — SQUID predictions for the HCC1954 cell line. (TSV 4 KB) [file 13059_2018_1421_MOESM4_ESM.tsv]

# HCC1954
# chrom1	start1	end1	chrom2	start2	end2	name	score	strand1	strand2
17	38135885	38136308	17	38137195	38137773	.	5480	+	+
5	116841329	116871505	8	109226835	109228744	.	5144	-	-
5	116862401	116871505	8	109226835	109228744	.	5144	-	-
5	116871206	116871505	8	109226835	109228744	.	5144	-	-
5	116843307	116871505	8	109226835	109228744	.	5144	-	-
16	55794512	55794617	16	55862675	55866979	.	3192	+	+
8	119209671	119209971	8	133816063	133816985	.	2056	+	+
5	176631232	176639196	8	130350688	130350983	.	1496	+	-
12	57928764	57928938	12	58179277	58179692	.	864	-	+
12	57928838	57928938	12	58179277	58179396	.	864	-	+
14	94582132	94582280	5	57134295	57134316	.	648	-	+
2	148709940	148716435	4	174223197	174225269	.	544	+	+
19	49510354	49513323	19	49589642	49589818	.	416	-	+
22	36684605	36684986	22	36711210	36711275	.	376	-	-
8	107670192	107670413	8	128091149	128091378	.	336	+	+
5	176370335	176370489	8	128043988	128044085	.	328	-	+
5	114961297	114961475	5	115363523	115363587	.	328	-	+
5	176525518	176525811	8	131881569	131881769	.	288	+	-
2	140715659	140715860	8	119391798	119391940	.	280	+	-
11	74457180	74457229	6	133135886	133135925	.	280	-	-
12	45761470	45761576	20	60141352	60156375	.	256	+	+
5	114856070	114856246	8	132457302	132457543	.	248	-	-
4	140221755	140223701	5	115389710	115394619	.	240	-	-
22	42912015	42912142	22	42973849	42973889	.	224	-	+
4	83292680	83292738	4	83297356	83297599	.	208	-	+
21	16274888	16319137	21	35107347	35107509	.	200	-	+
8	129113225	129113502	8	130774871	130778041	.	192	-	-
21	44211530	44211612	21	47721395	47754682	.	176	-	+
2	9217877	9218010	2	9437427	9437574	.	168	-	+
12	45437254	45439481	8	42359801	42396877	.	160	-	-
19	10291025	10291247	19	10335405	10335623	.	160	-	+
5	179440060	179440347	8	99895459	99895688	.	152	-	-
20	13699633	15101741	9	15199858	15225909	.	152	+	-
10	134230566	134230923	10	134421418	134421460	.	152	-	+
12	54369668	54369719	16	54953430	54953451	.	144	-	-
1	40533291	40535580	3	76483804	76483932	.	136	-	+
1	51910535	51984819	1	51984997	52142329	.	136	-	+
1	567360	567484	1	567484	567560	.	128	-	+
11	34192452	34192618	19	10659579	10662651	.	120	-	-
11	43849711	43849813	11	43877174	43877667	.	120	-	+
1	201915207	201915433	1	202056854	202057094	.	112	-	+
16	2303399	2303607	4	11375084	11375154	.	112	-	-
2	33141273	33141402	2	33141533	33141692	.	112	-	-
19	1814593	1816295	19	2208933	2209138	.	112	-	+
10	47139834	47140013	10	47770361	47770513	.	104	+	+
4	40438456	40438675	6	1828341	1828515	.	96	-	-
12	41333135	41333287	20	58436498	58436555	.	96	+	-
1	144519801	144519877	1	145004780	145005006	.	96	-	-
7	124674282	124674406	7	132719647	132720003	.	96	+	+
10	91831153	91831199	2	131905370	131905769	.	96	-	-
4	157818881	157891937	4	169943732	170611803	.	96	-	+
10	128902994	128903016	17	26942065	26942265	.	88	+	-
6	1775323	1787918	6	2088900	2088930	.	88	-	-
6	3712631	3712682	6	33377420	33377550	.	88	-	+
8	77218572	77218704	8	89885921	89886048	.	88	-	-
11	308106	308438	11	320563	320844	.	88	+	+
9	30689071	30689139	X	135962755	135962870	.	80	-	-
11	44625915	44626657	6	99318143	99318312	.	80	-	+
1	155823066	155823225	1	155896842	155896947	.	72	-	+
22	31601938	31602063	4	122997353	122997450	.	72	+	+
21	20230068	20230399	6	24976617	24976678	.	72	-	+
14	54588232	54588443	19	35425550	35425763	.	72	-	+
1	62627290	62627497	1	62628231	62628343	.	72	-	+
10	5591197	5591323	17	43101456	43101647	.	72	+	+
5	103439867	103439988	5	112871495	113656723	.	72	+	+
18	34380160	34380274	9	5534919	5535050	.	72	+	+
8	72156837	72156928	8	106597837	106598061	.	72	-	+
14	96957025	96957115	17	46025159	46025505	.	72	-	-
1	20978460	20978556	11	38058720	38058774	.	64	-	+
3	131895136	131895231	7	103007964	103008064	.	64	+	-
4	140226710	140226906	5	110760901	110761414	.	64	+	+
21	46858564	46858628	22	29521404	29535959	.	64	-	+
5	1081429	1081637	8	112530127	112530356	.	64	-	-
22	29279907	29280054	9	6558558	6565429	.	64	+	+
17	40555876	40556196	20	34486014	34486065	.	64	-	+
10	8005882	8006087	6	4021636	4021700	.	64	-	+
11	69202292	69202425	21	47088786	47088866	.	56	+	+
21	33946320	33946469	21	39391586	39398225	.	48	-	-
19	45690588	45690998	19	45754815	45754897	.	48	-	+
21	27543074	30382008	21	32595926	32931636	.	48	-	-
7	55840937	55841063	7	56088767	56088925	.	40	-	-
1	179068083	179271925	11	12898370	13407235	.	24	-	-
5	102423876	102443302	8	121457883	121483059	.	24	-	+
17	60130067	60554151	7	128169368	128214773	.	24	+	-
11	320563	320801	5	1325859	1325931	.	24	+	+
17	37810014	37812659	9	6501362	6504529	.	16	-	+
11	314977	315251	17	1367852	1368145	.	8	-	-
11	94203916	94211898	4	158639589	158639679	.	8	-	-
17	37844085	37844141	7	6442361	6443465	.	8	+	-
1	569056	569104	2	88124740	88124815	.	8	-	+
5	114856246	114879042	5	132440053	132441089	.	8	-	-
10	5591197	5591323	17	43101708	43175749	.	8	-	-
