# Supplementary material for: SQUID: transcriptomic structural variation detection from RNA-seq
Source: Genome Biol. 2018 Apr 12;19:52. doi: 10.1186/s13059-018-1421-5 (PMC5896115; doi:10.1186/s13059-018-1421-5)
Supplement: Supplementary file 5 — Aliquot barcodes of used TCGA samples. (TSV 13 KB) [file 13059_2018_1421_MOESM5_ESM.tsv]

# TCGA aliquot barcodes of BLCA, BRCA, LUAD, and PRAD cancer types
# cancer_type	barcode
BLCA	TCGA-BL-A0C8-01A-11R-A10U-07
BLCA	TCGA-BL-A13I-01A-11R-A13Y-07
BLCA	TCGA-BL-A13J-01A-11R-A10U-07
BLCA	TCGA-BL-A3JM-01A-12R-A21D-07
BLCA	TCGA-BL-A5ZZ-01A-31R-A30C-07
BLCA	TCGA-BT-A0S7-01A-11R-A10U-07
BLCA	TCGA-BT-A0YX-01A-11R-A10U-07
BLCA	TCGA-BT-A20J-01A-11R-A14Y-07
BLCA	TCGA-BT-A20N-01A-11R-A14Y-07
BLCA	TCGA-BT-A20O-01A-21R-A14Y-07
BLCA	TCGA-BT-A20P-01A-11R-A14Y-07
BLCA	TCGA-BT-A20Q-01A-11R-A14Y-07
BLCA	TCGA-BT-A20R-01A-12R-A16R-07
BLCA	TCGA-BT-A20T-01A-11R-A14Y-07
BLCA	TCGA-BT-A20U-01A-11R-A14Y-07
BLCA	TCGA-BT-A20V-01A-11R-A14Y-07
BLCA	TCGA-BT-A20W-01A-21R-A14Y-07
BLCA	TCGA-BT-A20X-01A-11R-A16R-07
BLCA	TCGA-BT-A2LA-01A-11R-A18C-07
BLCA	TCGA-BT-A2LB-01A-11R-A18C-07
BLCA	TCGA-BT-A2LD-01A-12R-A20F-07
BLCA	TCGA-BT-A3PH-01A-11R-A220-07
BLCA	TCGA-BT-A3PJ-01A-21R-A220-07
BLCA	TCGA-BT-A3PK-01A-21R-A220-07
BLCA	TCGA-BT-A42C-01A-11R-A23N-07
BLCA	TCGA-BT-A42E-01A-11R-A23W-07
BLCA	TCGA-BT-A42F-01A-11R-A23W-07
BLCA	TCGA-C4-A0EZ-01A-21R-A24X-07
BLCA	TCGA-C4-A0F0-01A-12R-A10U-07
BLCA	TCGA-C4-A0F1-01A-11R-A034-07
BLCA	TCGA-C4-A0F6-01A-11R-A10U-07
BLCA	TCGA-C4-A0F7-01A-11R-A084-07
BLCA	TCGA-CF-A1HR-01A-11R-A13Y-07
BLCA	TCGA-CF-A1HS-01A-11R-A13Y-07
BLCA	TCGA-CF-A27C-01A-11R-A16R-07
BLCA	TCGA-CF-A3MF-01A-12R-A21D-07
BLCA	TCGA-CF-A3MG-01A-11R-A20F-07
BLCA	TCGA-CF-A3MH-01A-11R-A20F-07
BLCA	TCGA-CF-A3MI-01A-11R-A20F-07
BLCA	TCGA-CF-A47S-01A-11R-A23W-07
BLCA	TCGA-CF-A47T-01A-11R-A23W-07
BLCA	TCGA-CF-A47V-01A-11R-A23W-07
BLCA	TCGA-CF-A47W-01A-11R-A23W-07
BLCA	TCGA-CF-A47X-01A-31R-A23W-07
BLCA	TCGA-CF-A47Y-01A-11R-A23W-07
BLCA	TCGA-CF-A5U8-01A-11R-A28M-07
BLCA	TCGA-CF-A5UA-01A-11R-A28M-07
BLCA	TCGA-CU-A0YN-01A-21R-A10U-07
BLCA	TCGA-CU-A0YO-01A-11R-A10U-07
BLCA	TCGA-CU-A0YR-01A-12R-A10U-07
BLCA	TCGA-CU-A3KJ-01A-11R-A21D-07
BLCA	TCGA-CU-A3QU-01A-11R-A22U-07
BLCA	TCGA-CU-A3YL-01A-11R-A22U-07
BLCA	TCGA-CU-A5W6-01A-11R-A28M-07
BLCA	TCGA-CU-A72E-01A-12R-A33J-07
BLCA	TCGA-DK-A1A3-01A-11R-A13Y-07
BLCA	TCGA-DK-A1A5-01A-11R-A13Y-07
BLCA	TCGA-DK-A1A6-01A-11R-A13Y-07
BLCA	TCGA-DK-A1A7-01A-11R-A13Y-07
BLCA	TCGA-DK-A1AA-01A-11R-A13Y-07
BLCA	TCGA-DK-A1AB-01A-11R-A13Y-07
BLCA	TCGA-DK-A1AC-01A-11R-A13Y-07
BLCA	TCGA-DK-A1AD-01A-11R-A13Y-07
BLCA	TCGA-DK-A1AE-01A-11R-A13Y-07
BLCA	TCGA-DK-A1AF-01A-11R-A13Y-07
BLCA	TCGA-DK-A1AG-01A-11R-A13Y-07
BLCA	TCGA-DK-A2HX-01A-12R-A18C-07
BLCA	TCGA-DK-A2I1-01A-11R-A180-07
BLCA	TCGA-DK-A2I2-01A-11R-A180-07
BLCA	TCGA-DK-A2I4-01A-11R-A21D-07
BLCA	TCGA-DK-A2I6-01A-12R-A18C-07
BLCA	TCGA-DK-A3IK-01A-32R-A21D-07
BLCA	TCGA-DK-A3IL-01A-11R-A20F-07
BLCA	TCGA-DK-A3IM-01A-11R-A20F-07
BLCA	TCGA-DK-A3IN-01A-11R-A20F-07
BLCA	TCGA-DK-A3IQ-01A-31R-A32Y-07
BLCA	TCGA-DK-A3IS-01A-21R-A21D-07
BLCA	TCGA-DK-A3IT-01A-31R-A20F-07
BLCA	TCGA-DK-A3IU-01A-11R-A20F-07
BLCA	TCGA-DK-A3IV-01A-22R-A21D-07
BLCA	TCGA-DK-A3WW-01A-22R-A23N-07
BLCA	TCGA-DK-A3WX-01A-22R-A22U-07
BLCA	TCGA-DK-A3WY-01A-11R-A22U-07
BLCA	TCGA-DK-A3X1-01A-12R-A22U-07
BLCA	TCGA-DK-A3X2-01A-11R-A22U-07
BLCA	TCGA-DK-A6AV-01A-12R-A30C-07
BLCA	TCGA-DK-A6AW-01A-11R-A30C-07
BLCA	TCGA-DK-A6B0-01A-11R-A31N-07
BLCA	TCGA-DK-A6B1-01A-12R-A30C-07
BLCA	TCGA-DK-A6B2-01A-11R-A30C-07
BLCA	TCGA-DK-A6B5-01A-11R-A31N-07
BLCA	TCGA-DK-A6B6-01A-11R-A30C-07
BLCA	TCGA-GC-A3BM-01A-11R-A22U-07
BLCA	TCGA-GC-A3WC-01A-31R-A22U-07
BLCA	TCGA-GC-A6I3-01A-11R-A31N-07
BLCA	TCGA-GD-A2C5-01A-12R-A180-07
BLCA	TCGA-GD-A3OP-01A-21R-A220-07
BLCA	TCGA-GD-A3OQ-01A-32R-A220-07
BLCA	TCGA-K4-A3WV-01A-11R-A22U-07
BLCA	TCGA-K4-A54R-01A-11R-A26T-07
BLCA	TCGA-K4-A5RI-01A-11R-A28M-07
BRCA	TCGA-A7-A0CE-01A-11R-A00Z-07
BRCA	TCGA-A7-A0CH-01A-21R-A00Z-07
BRCA	TCGA-A7-A0D9-01A-31R-A056-07
BRCA	TCGA-A7-A0DB-01A-11R-A00Z-07
BRCA	TCGA-A7-A13E-01A-11R-A12P-07
BRCA	TCGA-A7-A13F-01A-11R-A12P-07
BRCA	TCGA-A7-A13G-01A-11R-A13Q-07
BRCA	TCGA-AC-A23H-01A-11R-A157-07
BRCA	TCGA-AC-A2FB-01A-11R-A17B-07
BRCA	TCGA-AC-A2FF-01A-11R-A17B-07
BRCA	TCGA-AC-A2FM-01A-11R-A19W-07
BRCA	TCGA-BH-A0AU-01A-11R-A12P-07
BRCA	TCGA-BH-A0AY-01A-21R-A00Z-07
BRCA	TCGA-BH-A0AZ-01A-21R-A12P-07
BRCA	TCGA-BH-A0B3-01A-11R-A056-07
BRCA	TCGA-BH-A0B5-01A-11R-A12P-07
BRCA	TCGA-BH-A0B7-01A-12R-A115-07
BRCA	TCGA-BH-A0B8-01A-21R-A056-07
BRCA	TCGA-BH-A0BA-01A-11R-A056-07
BRCA	TCGA-BH-A0BC-01A-22R-A084-07
BRCA	TCGA-BH-A0BJ-01A-11R-A056-07
BRCA	TCGA-BH-A0BM-01A-11R-A056-07
BRCA	TCGA-BH-A0BQ-01A-21R-A115-07
BRCA	TCGA-BH-A0BS-01A-11R-A12P-07
BRCA	TCGA-BH-A0BT-01A-11R-A12P-07
BRCA	TCGA-BH-A0BV-01A-11R-A00Z-07
BRCA	TCGA-BH-A0BW-01A-11R-A115-07
BRCA	TCGA-BH-A0BZ-01A-31R-A12P-07
BRCA	TCGA-BH-A0C0-01A-21R-A056-07
BRCA	TCGA-BH-A0C3-01A-21R-A12P-07
BRCA	TCGA-BH-A0DD-01A-31R-A12P-07
BRCA	TCGA-BH-A0DG-01A-21R-A12P-07
BRCA	TCGA-BH-A0DH-01A-11R-A084-07
BRCA	TCGA-BH-A0DK-01A-21R-A056-07
BRCA	TCGA-BH-A0DL-01A-11R-A115-07
BRCA	TCGA-BH-A0DO-01B-11R-A12D-07
BRCA	TCGA-BH-A0DP-01A-21R-A056-07
BRCA	TCGA-BH-A0DQ-01A-11R-A084-07
BRCA	TCGA-BH-A0DT-01A-21R-A12D-07
BRCA	TCGA-BH-A0DV-01A-21R-A12P-07
BRCA	TCGA-BH-A0DZ-01A-11R-A00Z-07
BRCA	TCGA-BH-A0E0-01A-11R-A056-07
BRCA	TCGA-BH-A0E1-01A-11R-A056-07
BRCA	TCGA-BH-A0H5-01A-21R-A115-07
BRCA	TCGA-BH-A0H7-01A-13R-A056-07
BRCA	TCGA-BH-A0HA-01A-11R-A12P-07
BRCA	TCGA-BH-A0HK-01A-11R-A056-07
BRCA	TCGA-BH-A18J-01A-11R-A12D-07
BRCA	TCGA-BH-A18K-01A-11R-A12D-07
BRCA	TCGA-BH-A18L-01A-32R-A12D-07
BRCA	TCGA-BH-A18M-01A-11R-A12D-07
BRCA	TCGA-BH-A18N-01A-11R-A12D-07
BRCA	TCGA-BH-A18P-01A-11R-A12D-07
BRCA	TCGA-BH-A18Q-01A-12R-A12D-07
BRCA	TCGA-BH-A18R-01A-11R-A12D-07
BRCA	TCGA-BH-A18S-01A-11R-A12D-07
BRCA	TCGA-BH-A18U-01A-21R-A12D-07
BRCA	TCGA-BH-A18V-01A-11R-A12D-07
BRCA	TCGA-BH-A1EN-01A-11R-A13Q-07
BRCA	TCGA-BH-A1EO-01A-11R-A137-07
BRCA	TCGA-BH-A1ET-01A-11R-A137-07
BRCA	TCGA-BH-A1EU-01A-11R-A137-07
BRCA	TCGA-BH-A1EV-01A-11R-A137-07
BRCA	TCGA-BH-A1EW-01A-11R-A137-07
BRCA	TCGA-BH-A1F0-01A-11R-A137-07
BRCA	TCGA-BH-A1F2-01A-31R-A13Q-07
BRCA	TCGA-BH-A1F6-01A-11R-A13Q-07
BRCA	TCGA-BH-A1F8-01A-11R-A13Q-07
BRCA	TCGA-BH-A1FB-01A-11R-A13Q-07
BRCA	TCGA-BH-A1FC-01A-11R-A13Q-07
BRCA	TCGA-BH-A1FD-01A-11R-A13Q-07
BRCA	TCGA-BH-A1FE-01A-11R-A13Q-07
BRCA	TCGA-BH-A1FG-01A-11R-A13Q-07
BRCA	TCGA-BH-A1FH-01A-12R-A13Q-07
BRCA	TCGA-BH-A1FJ-01A-11R-A13Q-07
BRCA	TCGA-BH-A1FM-01A-11R-A13Q-07
BRCA	TCGA-BH-A1FN-01A-11R-A13Q-07
BRCA	TCGA-BH-A1FR-01A-11R-A13Q-07
BRCA	TCGA-BH-A1FU-01A-11R-A14D-07
BRCA	TCGA-BH-A203-01A-12R-A169-07
BRCA	TCGA-BH-A204-01A-11R-A157-07
BRCA	TCGA-BH-A208-01A-11R-A157-07
BRCA	TCGA-BH-A209-01A-11R-A157-07
BRCA	TCGA-E2-A153-01A-12R-A12D-07
BRCA	TCGA-E2-A158-01A-11R-A12D-07
BRCA	TCGA-E2-A15I-01A-21R-A137-07
BRCA	TCGA-E2-A15K-01A-11R-A12P-07
BRCA	TCGA-E2-A15M-01A-11R-A12D-07
BRCA	TCGA-E2-A1IG-01A-11R-A144-07
BRCA	TCGA-E2-A1L7-01A-11R-A144-07
BRCA	TCGA-E2-A1LB-01A-11R-A144-07
BRCA	TCGA-E2-A1LH-01A-11R-A14D-07
BRCA	TCGA-E2-A1LS-01A-12R-A157-07
BRCA	TCGA-E9-A1N4-01A-11R-A14M-07
BRCA	TCGA-E9-A1N5-01A-11R-A14D-07
BRCA	TCGA-E9-A1N6-01A-11R-A144-07
BRCA	TCGA-E9-A1N9-01A-11R-A14D-07
BRCA	TCGA-E9-A1NA-01A-11R-A144-07
BRCA	TCGA-E9-A1ND-01A-11R-A144-07
LUAD	TCGA-05-4244-01A-01R-1107-07
LUAD	TCGA-05-4249-01A-01R-1107-07
LUAD	TCGA-05-4250-01A-01R-1107-07
LUAD	TCGA-05-4382-01A-01R-1206-07
LUAD	TCGA-05-4384-01A-01R-1755-07
LUAD	TCGA-05-4389-01A-01R-1206-07
LUAD	TCGA-05-4390-01A-02R-1755-07
LUAD	TCGA-05-4395-01A-01R-1206-07
LUAD	TCGA-05-4396-01A-21R-1858-07
LUAD	TCGA-05-4397-01A-01R-1206-07
LUAD	TCGA-05-4398-01A-01R-1206-07
LUAD	TCGA-05-4402-01A-01R-1206-07
LUAD	TCGA-05-4403-01A-01R-1206-07
LUAD	TCGA-05-4405-01A-21R-1858-07
LUAD	TCGA-05-4410-01A-21R-1858-07
LUAD	TCGA-05-4415-01A-22R-1858-07
LUAD	TCGA-05-4417-01A-22R-1858-07
LUAD	TCGA-05-4418-01A-01R-1206-07
LUAD	TCGA-05-4420-01A-01R-1206-07
LUAD	TCGA-05-4422-01A-01R-1206-07
LUAD	TCGA-05-4424-01A-22R-1858-07
LUAD	TCGA-05-4425-01A-01R-1755-07
LUAD	TCGA-05-4426-01A-01R-1206-07
LUAD	TCGA-05-4427-01A-21R-1858-07
LUAD	TCGA-05-4430-01A-02R-1206-07
LUAD	TCGA-05-4432-01A-01R-1206-07
LUAD	TCGA-05-4433-01A-22R-1858-07
LUAD	TCGA-05-4434-01A-01R-1206-07
LUAD	TCGA-05-5420-01A-01R-1628-07
LUAD	TCGA-05-5423-01A-01R-1628-07
LUAD	TCGA-05-5425-01A-02R-1628-07
LUAD	TCGA-05-5428-01A-01R-1628-07
LUAD	TCGA-05-5429-01A-01R-1628-07
LUAD	TCGA-05-5715-01A-01R-1628-07
LUAD	TCGA-35-3615-01A-01R-0946-07
LUAD	TCGA-35-4122-01A-01R-1107-07
LUAD	TCGA-35-4123-01A-01R-1107-07
LUAD	TCGA-35-5375-01A-01R-1628-07
LUAD	TCGA-38-4625-01A-01R-1206-07
LUAD	TCGA-38-4626-01A-01R-1206-07
LUAD	TCGA-38-4627-01A-01R-1206-07
LUAD	TCGA-38-4628-01A-01R-1206-07
LUAD	TCGA-38-4629-01A-02R-1206-07
LUAD	TCGA-38-4630-01A-01R-1206-07
LUAD	TCGA-38-4631-01A-01R-1755-07
LUAD	TCGA-38-4632-01A-01R-1755-07
LUAD	TCGA-38-6178-01A-11R-1755-07
LUAD	TCGA-38-7271-01A-11R-2039-07
LUAD	TCGA-44-2655-01A-01R-0946-07
LUAD	TCGA-44-2657-01A-01R-1107-07
LUAD	TCGA-44-2661-01A-01R-1107-07
LUAD	TCGA-44-2662-01A-01R-0946-07
LUAD	TCGA-44-2665-01A-01R-0946-07
LUAD	TCGA-44-2668-01A-01R-0946-07
LUAD	TCGA-44-3396-01A-01R-1206-07
LUAD	TCGA-44-5645-01A-01R-1628-07
LUAD	TCGA-44-6145-01A-11R-1755-07
LUAD	TCGA-44-6146-01A-11R-1755-07
LUAD	TCGA-44-6147-01A-11R-1755-07
LUAD	TCGA-44-6148-01A-11R-1755-07
LUAD	TCGA-44-6776-01A-11R-1858-07
LUAD	TCGA-44-6777-01A-11R-1858-07
LUAD	TCGA-44-6778-01A-11R-1858-07
LUAD	TCGA-49-4490-01A-21R-1858-07
LUAD	TCGA-49-4512-01A-21R-1858-07
LUAD	TCGA-49-6742-01A-11R-1858-07
LUAD	TCGA-49-6743-01A-11R-1858-07
LUAD	TCGA-49-6744-01A-11R-1858-07
LUAD	TCGA-49-6745-01A-11R-1858-07
LUAD	TCGA-49-6761-01A-31R-1949-07
LUAD	TCGA-50-5930-01A-11R-1755-07
LUAD	TCGA-50-5931-01A-11R-1755-07
LUAD	TCGA-50-5932-01A-11R-1755-07
LUAD	TCGA-50-5933-01A-11R-1755-07
LUAD	TCGA-50-5935-01A-11R-1755-07
LUAD	TCGA-50-5936-01A-11R-1628-07
LUAD	TCGA-50-5939-01A-11R-1628-07
LUAD	TCGA-50-6595-01A-12R-1858-07
LUAD	TCGA-55-6968-01A-11R-1949-07
LUAD	TCGA-55-6969-01A-11R-1949-07
LUAD	TCGA-55-6970-01A-11R-1949-07
LUAD	TCGA-55-6971-01A-11R-1949-07
LUAD	TCGA-55-6975-01A-11R-1949-07
LUAD	TCGA-55-6978-01A-11R-1949-07
LUAD	TCGA-55-6979-01A-11R-1949-07
LUAD	TCGA-55-6980-01A-11R-1949-07
LUAD	TCGA-55-6981-01A-11R-1949-07
LUAD	TCGA-55-6982-01A-11R-1949-07
LUAD	TCGA-55-6983-01A-11R-1949-07
LUAD	TCGA-55-6984-01A-11R-1949-07
LUAD	TCGA-55-6985-01A-11R-1949-07
LUAD	TCGA-55-6986-01A-11R-1949-07
LUAD	TCGA-73-4676-01A-01R-1755-07
LUAD	TCGA-91-6828-01A-11R-1858-07
LUAD	TCGA-91-6829-01A-21R-1858-07
LUAD	TCGA-91-6831-01A-11R-1858-07
LUAD	TCGA-91-6835-01A-11R-1858-07
LUAD	TCGA-91-6836-01A-21R-1858-07
LUAD	TCGA-91-6847-01A-11R-1949-07
LUAD	TCGA-91-6849-01A-11R-1949-07
PRAD	TCGA-CH-5737-01A-11R-1580-07
PRAD	TCGA-CH-5738-01A-11R-1580-07
PRAD	TCGA-CH-5739-01A-11R-1580-07
PRAD	TCGA-CH-5740-01A-11R-1580-07
PRAD	TCGA-CH-5741-01A-11R-1580-07
PRAD	TCGA-CH-5743-01A-21R-1580-07
PRAD	TCGA-CH-5744-01A-11R-1580-07
PRAD	TCGA-CH-5745-01A-11R-1580-07
PRAD	TCGA-CH-5746-01A-11R-1580-07
PRAD	TCGA-CH-5748-01A-11R-1580-07
PRAD	TCGA-CH-5750-01A-11R-1580-07
PRAD	TCGA-CH-5751-01A-11R-1580-07
PRAD	TCGA-CH-5752-01A-11R-1580-07
PRAD	TCGA-CH-5753-01A-11R-1580-07
PRAD	TCGA-CH-5754-01A-11R-1580-07
PRAD	TCGA-CH-5761-01A-11R-1580-07
PRAD	TCGA-CH-5762-01A-11R-1580-07
PRAD	TCGA-CH-5763-01A-11R-1580-07
PRAD	TCGA-CH-5764-01A-21R-1580-07
PRAD	TCGA-CH-5765-01A-11R-1580-07
PRAD	TCGA-CH-5766-01A-11R-1580-07
PRAD	TCGA-CH-5767-01A-11R-1789-07
PRAD	TCGA-CH-5768-01A-11R-1580-07
PRAD	TCGA-CH-5769-01A-11R-1580-07
PRAD	TCGA-CH-5771-01A-21R-1580-07
PRAD	TCGA-CH-5772-01A-11R-1580-07
PRAD	TCGA-CH-5788-01A-11R-1580-07
PRAD	TCGA-CH-5789-01A-11R-1580-07
PRAD	TCGA-CH-5790-01A-11R-1580-07
PRAD	TCGA-CH-5791-01A-11R-1580-07
PRAD	TCGA-CH-5792-01A-11R-1580-07
PRAD	TCGA-CH-5794-01A-11R-1580-07
PRAD	TCGA-EJ-5494-01A-01R-1580-07
PRAD	TCGA-EJ-5495-01A-01R-1580-07
PRAD	TCGA-EJ-5496-01A-01R-1580-07
PRAD	TCGA-EJ-5497-01A-02R-1580-07
PRAD	TCGA-EJ-5498-01A-01R-1580-07
PRAD	TCGA-EJ-5499-01A-01R-1580-07
PRAD	TCGA-EJ-5501-01A-01R-1580-07
PRAD	TCGA-EJ-5502-01A-01R-1580-07
PRAD	TCGA-EJ-5503-01A-01R-1580-07
PRAD	TCGA-EJ-5504-01A-01R-1580-07
PRAD	TCGA-EJ-5505-01A-01R-1580-07
PRAD	TCGA-EJ-5506-01A-01R-1580-07
PRAD	TCGA-EJ-5507-01A-01R-1580-07
PRAD	TCGA-EJ-5508-01A-02R-1580-07
PRAD	TCGA-EJ-5509-01A-01R-1580-07
PRAD	TCGA-EJ-5510-01A-01R-1580-07
PRAD	TCGA-EJ-5511-01A-01R-1580-07
PRAD	TCGA-EJ-5512-01A-01R-1580-07
PRAD	TCGA-EJ-5514-01A-01R-1580-07
PRAD	TCGA-EJ-5515-01A-01R-1580-07
PRAD	TCGA-EJ-5516-01A-01R-1580-07
PRAD	TCGA-EJ-5517-01A-01R-1580-07
PRAD	TCGA-EJ-5518-01A-01R-1580-07
PRAD	TCGA-EJ-7115-01A-11R-2118-07
PRAD	TCGA-EJ-7123-01A-11R-1965-07
PRAD	TCGA-EJ-7125-01A-11R-1965-07
PRAD	TCGA-EJ-7314-01A-31R-2118-07
PRAD	TCGA-EJ-7315-01A-31R-2118-07
PRAD	TCGA-EJ-7317-01A-31R-2118-07
PRAD	TCGA-EJ-7321-01A-31R-2263-07
PRAD	TCGA-EJ-7327-01A-11R-2118-07
PRAD	TCGA-EJ-7328-01A-31R-2118-07
PRAD	TCGA-EJ-7330-01A-11R-2118-07
PRAD	TCGA-EJ-7331-01A-11R-2118-07
PRAD	TCGA-EJ-7781-01A-11R-2118-07
PRAD	TCGA-EJ-7782-01A-11R-2118-07
PRAD	TCGA-EJ-7783-01A-11R-2118-07
PRAD	TCGA-EJ-7784-01A-11R-2118-07
PRAD	TCGA-EJ-7785-01A-11R-2118-07
PRAD	TCGA-EJ-7786-01A-11R-2118-07
PRAD	TCGA-EJ-7789-01A-11R-2118-07
PRAD	TCGA-EJ-7792-01A-11R-2118-07
PRAD	TCGA-EJ-7793-01A-31R-2263-07
PRAD	TCGA-EJ-7794-01A-11R-2118-07
PRAD	TCGA-EJ-7797-01A-11R-2263-07
PRAD	TCGA-G9-6333-01A-12R-1965-07
PRAD	TCGA-G9-6342-01A-11R-1965-07
PRAD	TCGA-G9-6348-01A-11R-1789-07
PRAD	TCGA-G9-6351-01A-21R-1965-07
PRAD	TCGA-G9-6356-01A-11R-1789-07
PRAD	TCGA-G9-6362-01A-11R-1789-07
PRAD	TCGA-G9-6363-01A-21R-1789-07
PRAD	TCGA-G9-6365-01A-11R-1789-07
PRAD	TCGA-G9-6384-01A-11R-1789-07
PRAD	TCGA-G9-6496-01A-11R-1789-07
PRAD	TCGA-G9-6499-01A-12R-1965-07
PRAD	TCGA-HC-7211-01A-11R-2118-07
PRAD	TCGA-HC-7737-01A-11R-2118-07
PRAD	TCGA-HC-7738-01A-11R-2118-07
PRAD	TCGA-HC-7740-01A-11R-2118-07
PRAD	TCGA-HC-7742-01A-11R-2118-07
PRAD	TCGA-HC-7745-01A-11R-2118-07
PRAD	TCGA-HC-7747-01A-11R-2118-07
PRAD	TCGA-HC-7752-01A-11R-2118-07
PRAD	TCGA-HC-7819-01A-11R-2118-07
PRAD	TCGA-HC-8258-01A-11R-2263-07
PRAD	TCGA-HC-8259-01A-11R-2263-07
PRAD	TCGA-HC-8260-01A-11R-2263-07
PRAD	TCGA-HC-8262-01A-11R-2263-07
